# Supplementary material for: Multigene methylation analysis of enriched circulating tumor cells associates with poor progression-free survival in metastatic breast cancer patients
Source: Oncotarget. 2017 Sep 30;8(54):92483–96. doi: 10.18632/oncotarget.21426 (PMC5696198; doi:10.18632/oncotarget.21426)
Supplement: Supplementary file 2 [file oncotarget-08-92483-s002.xlsx]

## Sheet: Tabelle1
Patient ID	subtype	disease status	# of previous treatment lines	AKR1B1	BMP6	CST6	HIST1H3C	HOXB4	ITIH5	NEUROD1	RASSF1	SOX17	CTC count
BRC1_CTC2	HR+HER2-	progress	1	3.4	8	6.3	5.5	3.3	8.1	6.8	4.5	8.7	8
BRC2_CTC2	HR+HER2-	progress	1	21.6		42	14.9	8.9	12.7	2.6	69.4	15.2	28
BRC3_CTC2	HR+HER2-	progress	0	1.2		8.7	7.9	15.2	8.3	0.7	10	8.2	0
BRC4_CTC2	HER2+	progress	1	3.2	3.2	9.6	7.8	4.3	7	5.1	4.9	7.9	10
BRC5_CTC2	HR+HER2-	progress	1	10	20.8	3.2	4	4	5	2.1	4.1	7.7	5
BRC6_CTC2	HER2+	progress	>=2	1.3	1.2	6.5	3.2	2	3.2	2.5	6.8	4.3	0
BRC8_CTC2	HR+HER2-	progress	>=2	1.6	0.9	2.3	2.8	1.6	1.9	2.9	4.5	3.2	0
BRC9_CTC2	HR+HER2-	progress	0	2.1	1.8	4.6	3.4	1.8	2.6	2.9	4	6	0
BRC10_CTC2	HR+HER2-	progress	0	1.8	0.9	3.3	2.7	1.9	5.3	3.3	1.2	3.7	1
BRC11_CTC	HR+HER2-	progress	1	2.6		18.5	3.3	3.1	3.3	0.7	12.7	4.7	0
BRC12_CTC	HR+HER2-	progress	0	0.9		9	3.1	11	8.6	0.4	1.1	6.1	4
BRC13_CTC	HR+HER2-	progress	0	5.2	3.6	4.5	4	1.9	5.9	2.7	1	2.9	20
BRC14_CTC	HR-HER2-	progress	0	2	1	2.7	4.6	7.8	7.2	3.3	1.8	4	0
BRC15_CTC	HR+HER2-	no progress	0	1.8	1.7	4.3	2	1.7	3.1	3.8	2.8	5.7	0
BRC16_CTC	HR+HER2-	no progress	0	1.1	0.8	2.6	3	2.6	2.6	4	1.2	4	26
BRC18_CTC	HR+HER2-	no progress	0	1.2	1.4	3.4	3.6	1.9	3.2	3.3	1.4	4.1	3
BRC19_CTC	HR+HER2-	progress	>=2	1.5	0.5	5.9	4.7	2	5.9	3.4	2	5.9	2
BRC20_CTC	HR+HER2-	progress	0	1.2	1.8	5	2.3	3.2	3.2	3.2	3.3	8.5	0
BRC21_CTC	HR+HER2-	no progress	0	0.9	2.3	4.9	4.4	2.8	4.5	2.1	1.4	7.5	1
BRC22_CTC	unknown	progress	0	1.7	1.5	5	2.5	3.5	2.3	2.6	1.7	22	4
BRC23_CTC	HR+HER2-	no progress	0	1.1	0.9	2.6	1.9	1.3	2.4	4.4	2.1	7.6	0
BRC24_CTC	HER2+	no progress	0	0.7	3.9	3	3.5	6.3	2.1	4.4	3.7	3	0
BRC25_CTC	HR+HER2-	progress	0	0.9	1.6	2.6	4.9	1.3	2.6	3.6	2.2	3.9	6
BRC26_CTC	HER2+	no progress	1	0.6	0.8	3.5	3.8	2.6	3.2	4.1	2.4	7.2	36
BRC27_CTC	HR+HER2-	no progress	0	3	4	3.5	2.2	3.1	3.6	5.1	1.8	8.9	0
BRC28_CTC	HR-HER2-	progress	0	1.4	2.5	9.7	5	0.8	2.8	3.6	11.2	2.8	0
BRC29_CTC	HER2+	progress	>=2	2.4	2.1	5.7	1.8	1.8	4.9	7.2	1.7	5.6	56
BRC30_CTC	HR+HER2-	no progress	0	1.2	1.6	2.6	5.3	2.1	7	2.4	1.8	3	0
BRC31_CTC	HR+HER2-	progress	>=2	3.4	1	4.4	2.6	1	2.5	2.4	2.7	3.8	0
BRC32_CTC	unknown	no progress	0	1.2	4.6	3.7	2.8	1.8	5	4.5	1.3	2.9	0
BRC33_CTC	HR+HER2-	no progress	1	0.7	3.8	5.5	1.8	7.6	2.9	6.1	2	6.2	3
BRC34_CTC	HR+HER2-	no progress	>=2	2.8	2	3.5	3.4	1.5	5.7	4.5	2	5.9	0
BRC36_CTC	HR+HER2-	no progress	0	1.9	11.5	3.8	1.9	2.9	7.8	4.7	29.6	4.7	0
BRC37_CTC	HR-HER2-	progress	>=2	1.6	0.9	4.8	1.7	2	5.4	5.8	2.9	4	1
BRC38_CTC	HR+HER2-	no progress	>=2	2.7	2.4	6.5	4	3.1	6.1	5	4.4	2.4	0
BRC39_CTC	HER2+	progress	0	2	4.5	4.1	4.8	2.4	5.2	6.1	3.3	2.1	2
BRC40_CTC	HER2+	no progress	0	3	2.3	13.3	7.3	3.6	9	4.8	5.4	6.8	2
cut-off				4.2	6.1	6.9	9.4	3.8	6.8	7.1	5.6	15
no. Pos				3	3	7	1	8	9	1	6	2
% pos				8.1	9.1	18.9	2.7	21.6	24.3	2.7	16.2	5.4
